# Supplementary material for: MPZL1 forms a signalling complex with GRB2 adaptor and PTPN11 phosphatase in HER2-positive breast cancer cells
Source: Sci Rep. 2017 Sep 14;7:11514. doi: 10.1038/s41598-017-11876-9 (PMC5599542; doi:10.1038/s41598-017-11876-9)
Supplement: Supplementary file 1 — Dataset 1. [file 41598_2017_11876_MOESM1_ESM.xlsx]

## Sheet: GRB2_NoTreatment
BAIT	PREY	GENE	FC_A	FC_B	SAINT		Legend:
GRB2	A5YM69	ARHGEF35	116.43	115.08	1		No treatment
GRB2	P50570	DNM2	120.74	118.14	1		PV+
GRB2	Q07890	SOS2	64.79	64.33	1		Both
GRB2	P62993	GRB2	53.28	52.58	1		Bait
GRB2	P00533	EGFR	17.39	17.29	1
GRB2	Q9H706	GAREM	34.69	33.6	1
GRB2	Q5T188	SHC1	48.77	48.75	1
GRB2	Q12774	ARHGEF5	732.39	729.75	1
GRB2	Q13191	CBLB	66.93	66.51	1
GRB2	G5E9C8	SOS1	186.29	186.19	1
GRB2	Q04917	YWHAH	22.56	22.2	1
GRB2	B7Z2A4	PTPRA	24.48	23.7	1
GRB2	P29353	SHC1	126.05	125.58	1
GRB2	P04626	ERBB2	7.46	7.41	0.99
GRB2	Q13480	GAB1	11.9	11.43	0.99
GRB2	Q06124	PTPN11	6.35	6.1	0.99
GRB2	P61981	YWHAG	10.43	10.22	0.98
GRB2	P27986	PIK3R1	5.27	5.25	0.96
GRB2	O95292	VAPB	8.81	7.8	0.96
GRB2	P62258	YWHAE	7.07	6.97	0.9
GRB2	P31946	YWHAB	10.11	9.96	0.86
GRB2	P63104	YWHAZ	4.54	4.47	0.78
GRB2	P27348	YWHAQ	4.71	4.6	0.74
GRB2	Q93077	HIST1H2AC	16.66	8.43	0.67
GRB2	P31947	SFN	13.95	7.44	0.67
GRB2	P22681	CBL	11.59	6.45	0.67
GRB2	P35232	PHB	3.29	3.08	0.66
GRB2	P62753	RPS6	2.76	2.74	0.46
GRB2	P62805	HIST1H4A;HIST1H4B;HIST1H4C;HIST1H4D;HIST1H4E;HIST1H4F;HIST1H4H;HIST1H4I;HIST1H4J;HIST1H4K;HIST1H4L;HIST2H4A;HIST2H4B;HIST4H4	3.3	2.51	0.39
GRB2	P14174	MIF	2.28	2.14	0.36
GRB2	P23469	PTPRE	2.9	1.89	0.33
GRB2	P35527	KRT9	3.59	1.41	0.33
GRB2	E9PRY8	EEF1D	1.63	1.57	0.33
GRB2	P04264	KRT1	4.11	0.97	0.33
GRB2	P14866	HNRNPL	1.34	1.31	0.33
GRB2	Q9P0L0	VAPA	6.92	3.09	0.33
GRB2	P38646	HSPA9	1.92	1.91	0.33
GRB2	P68431	HIST1H3A;HIST1H3B;HIST1H3C;HIST1H3D;HIST1H3E;HIST1H3F;HIST1H3G;HIST1H3H;HIST1H3I;HIST1H3J	2.43	1.74	0.33
GRB2	Q14764	MVP	2.31	2.25	0.33
GRB2	P13646	KRT13	8.24	2.83	0.33
GRB2	J3KPX7		1.83	1.71	0.33
GRB2	Q8TF74	WIPF2	2.03	1.6	0.33
GRB2	P16104	H2AFX	6.24	2.56	0.33
GRB2	P63241	EIF5A	1.19	0.99	0.33
GRB2	F8VVM2		2.1	1.91	0.33
GRB2	M0R0F0		1.55	1.25	0.33
GRB2	P06703	S100A6	2.48	1.97	0.32
GRB2	G8JLA2		1.6	1.57	0.32
GRB2	Q8NHQ1	CEP70	1.6	1.24	0.32
GRB2	Q15149	PLEC	1.95	1.57	0.3
GRB2	Q13151	HNRNPA0	1.46	1.33	0.3
GRB2	O15231	ZNF185	1.41	1.31	0.3
GRB2	J3KTL2		1.41	1.31	0.3
GRB2	Q9BPX5	ARPC5L	1.95	1.57	0.3
GRB2	Q96S19	C16orf13	1.41	1.31	0.3
GRB2	B4DY08	HNRNPC	1.98	1.42	0.3
GRB2	P10599	TXN	1.89	1.76	0.3
GRB2	P26599	PTBP1	2.76	2.36	0.3
GRB2	Q5W0B1	RNF219	1.18	0.89	0.29
GRB2	P08779	KRT16	1.97	0.58	0.27
GRB2	Q9BUF5	TUBB6	1.24	0.52	0.26
GRB2	E7ETK0	RPS24	1.25	1.03	0.26
GRB2	P62888	RPL30	1.22	0.99	0.26
GRB2	P24534	EEF1B2	1.34	1.33	0.24
GRB2	Q92598	HSPH1	0.97	0.81	0.24
GRB2	P0DMV8		1.73	1.71	0.21
GRB2	Q9UHB6	LIMA1	1.32	0.79	0.17
GRB2	Q9BZL1	UBL5	1.54	1.44	0.16
GRB2	O15511	ARPC5	1.35	1.08	0.16
GRB2	O60884	DNAJA2	1.31	1.22	0.16
GRB2	H3BM89		1.59	1.28	0.16
GRB2	Q9ULV0	MYO5B	1.59	1.28	0.16
GRB2	E9PM69	PSMC3	0.99	0.91	0.16
GRB2	O43852	CALU	1.92	1.65	0.16
GRB2	Q8WXW3	PIBF1	1.25	1.08	0.16
GRB2	D6RAF8	HNRNPD	0.88	0.7	0.15
GRB2	O43175	PHGDH	1.66	1.43	0.15
GRB2	P04259	KRT6B	2.27	0.61	0.14
GRB2	Q15046	KARS	1.25	1.14	0.14
GRB2	P52907	CAPZA1	0.9	0.8	0.14
GRB2	H3BPE7		1.4	1.09	0.14
GRB2	P52272	HNRNPM	1.4	1.09	0.14
GRB2	B7Z403	GLOD4	0.85	0.71	0.14
GRB2	P13645	KRT10	1.22	0.67	0.13
GRB2	P39019	RPS19	1.77	1.75	0.11
GRB2	P05386	RPLP1	1.82	1.75	0.1
GRB2	O14896	IRF6	0.75	0.56	0.1
GRB2	P16401	HIST1H1B	1.43	1.43	0.1
GRB2	O94903	PROSC	1.12	1.11	0.09
GRB2	H3BRU6		1.46	1.43	0.09
GRB2	P12814	ACTN1	1.05	0.58	0.09
GRB2	Q9NY12	GAR1	1.09	0.94	0.09
GRB2	Q99460	PSMD1	0.66	0.55	0.08
GRB2	P20618	PSMB1	1	0.93	0.07
GRB2	C9J9K3	RPSA	1.38	0.95	0.07
GRB2	P62979	RPS27A	0.7	0.61	0.07
GRB2	P46783	RPS10	1.25	1.24	0.07
GRB2	O43237	DYNC1LI2	0.86	0.75	0.07
GRB2	B7ZBM3	FOXP4	0.77	0.67	0.07
GRB2	Q96S66	CLCC1	0.77	0.4	0.06
GRB2	D3YTB1	RPL32	1.58	1.55	0.06
GRB2	P28072	PSMB6	1.04	0.83	0.06
GRB2	O15145	ARPC3	1.18	0.95	0.06
GRB2	P60228	EIF3E	1.4	1.31	0.06
GRB2	O14818	PSMA7	0.85	0.79	0.06
GRB2	Q8WXF1	PSPC1	0.75	0.7	0.06
GRB2	P78371	CCT2	1.55	1.42	0.05
GRB2	Q14451	GRB7	1.06	0.99	0.05
GRB2	P50990	CCT8	1.18	0.75	0.04
GRB2	Q9NZB2	FAM120A	0.75	0.56	0.04
GRB2	P54577	YARS	0.59	0.52	0.03
GRB2	P69905	HBA1;HBA2	1.32	1.03	0.03
GRB2	P60866	RPS20	1.89	1.86	0.03
GRB2	P78386	KRT85	2.81	2.7	0.03
GRB2	P62891	RPL39	1.25	1.25	0.02
GRB2	B1AK87	CAPZB	1.18	1.01	0.02
GRB2	P61353	RPL27	1	0.98	0.02
GRB2	E7EPB3	RPL14	0.61	0.56	0.02
GRB2	O60506	SYNCRIP	0.92	0.66	0.02
GRB2	P05141	SLC25A5	1.5	1.5	0.02
GRB2	Q01105	SET	0.84	0.68	0.02
GRB2	A8MUD9	RPL7	0.93	0.8	0.02
GRB2	Q9H4G0	EPB41L1	1.57	1.55	0.02
GRB2	P62854	RPS26	1	0.93	0.02
GRB2	J3KRX5		0.7	0.58	0.02
GRB2	H7BY10		1.07	1.04	0.02
GRB2	Q92769	HDAC2	0.75	0.69	0.02
GRB2	H0YAL7		0.61	0.57	0.02
GRB2	P32119	PRDX2	0.69	0.52	0.02
GRB2	P57058	HUNK	1.41	1.22	0.02
GRB2	Q8WZ42	TTN	1.43	1.02	0.01
GRB2	P05388	RPLP0	1.51	1.48	0.01
GRB2	Q9UN86	G3BP2	0.82	0.75	0.01
GRB2	Q9NYL9	TMOD3	0.98	0.65	0.01
GRB2	Q15645	TRIP13	1.33	1.32	0.01
GRB2	Q96HS1	PGAM5	1.72	1.51	0.01
GRB2	P25705	ATP5A1	0.98	0.96	0.01
GRB2	P62277	RPS13	1.62	1.34	0.01
GRB2	P62273	RPS29	1.09	0.93	0.01
GRB2	Q9H3K6	BOLA2B;BOLA2	0.61	0.51	0.01
GRB2	P25398	RPS12	0.87	0.82	0.01
GRB2	P07737	PFN1	0.82	0.64	0.01
GRB2	P62851	RPS25	1.82	1.63	0.01
GRB2	P62857	RPS28	1.18	1.18	0.01
GRB2	P62917	RPL8	1.36	1.36	0.01
GRB2	P62906	RPL10A	1.12	1.07	0.01
GRB2	P62333	PSMC6	0.51	0.48	0.01
GRB2	E9PMS6	LMO7	0.83	0.72	0.01
GRB2	Q99832	CCT7	1.16	0.88	0.01
GRB2	P68366	TUBA4A	0.95	0.94	0
GRB2	P68363	TUBA1B	0.92	0.92	0
GRB2	Q15942	ZYX	0.71	0.71	0
GRB2	Q9Y3U8	RPL36	1.07	1.04	0
GRB2	P40227	CCT6A	0.82	0.79	0
GRB2	Q13885	TUBB2A	1.05	0.14	0
GRB2	P22392	NME1-NME2;NME2	1.48	1.34	0
GRB2	F8W930		0	0	0
GRB2	P04075	ALDOA	1.18	1.09	0
GRB2	P61978	HNRNPK	1	0.99	0
GRB2	P55010	EIF5	0.38	0.37	0
GRB2	Q14247	CTTN	0.6	0.53	0
GRB2	P00761		0.78	0.74	0
GRB2	Q7L9L4	MOB1B	0.81	0.81	0
GRB2	B3KS98	EIF3H	1.03	0.94	0
GRB2	Q06587	RING1	0	0	0
GRB2	Q13200	PSMD2	0.77	0.61	0
GRB2	P30041	PRDX6	0.43	0.35	0
GRB2	P0C0S5	H2AFZ	1	0.46	0
GRB2	P30044	PRDX5	0.53	0.49	0
GRB2	F8VUA6		0.72	0.68	0
GRB2	P02545	LMNA	0.72	0.72	0
GRB2	Q13838	DDX39B	0.81	0.81	0
GRB2	P02769		0.76	0.74	0
GRB2	P05387	RPLP2	1.08	1.08	0
GRB2	P78347	GTF2I	0.45	0.29	0
GRB2	Q15750	TAB1	0.61	0.57	0
GRB2	P02765	AHSG	1.26	1.1	0
GRB2	P40123	CAP2	0	0	0
GRB2	P07355	ANXA2	0.82	0.63	0
GRB2	Q562R1	ACTBL2	0.96	0.5	0
GRB2	P62280	RPS11	1.71	1.6	0
GRB2	P29966	MARCKS	0	0	0
GRB2	Q15008	PSMD6	1.21	1.17	0
GRB2	P67809	YBX1	0.53	0.4	0
GRB2	P25786	PSMA1	0.46	0.43	0
GRB2	P25787	PSMA2	1.02	0.93	0
GRB2	P25789	PSMA4	0.79	0.6	0
GRB2	O15397	IPO8	0.85	0.84	0
GRB2	Q15365	PCBP1	0	0	0
GRB2	B5ME19	EIF3CL	0.53	0.49	0
GRB2	Q8WUH6	C12orf23	0	0	0
GRB2	Q9Y305	ACOT9	0.99	0.96	0
GRB2	E7EU13	ARAP1	1.48	1.34	0
GRB2	P18085	ARF4	0	0	0
GRB2	O75821	EIF3G	0.73	0.68	0
GRB2	D6R9P3	HNRNPAB	1.06	1.01	0
GRB2	P58107		0	0	0
GRB2	E9PBF6	LMNB1	0.44	0.43	0
GRB2	E7EMB3	CALM2	0.72	0.68	0
GRB2	P17931	LGALS3	1.14	1.04	0
GRB2	P68104	EEF1A1	1.01	1	0
GRB2	P27635	RPL10	0.99	0.97	0
GRB2	P62191	PSMC1	0.68	0.64	0
GRB2	P62195	PSMC5	0.59	0.5	0
GRB2	O14980	XPO1	0.31	0.3	0
GRB2	P11142	HSPA8	1.57	1.56	0
GRB2	Q03393	PTS	0.68	0.67	0
GRB2	Q99865	SPIN2A	0.33	0.31	0
GRB2	P48643	CCT5	0.74	0.72	0
GRB2	O95816	BAG2	0.57	0.56	0
GRB2	Q14203	DCTN1	0	0	0
GRB2	P62899	RPL31	0.96	0.8	0
GRB2	O95678	KRT75	0	0	0
GRB2	P62266	RPS23	1.28	1.21	0
GRB2	P62263	RPS14	0.86	0.85	0
GRB2	Q9H3D4	TP63	1.05	1.02	0
GRB2	P17844	DDX5	0.52	0.51	0
GRB2	P68032	ACTC1	1.32	1.27	0
GRB2	F5GXW1	DOCK4	0	0	0
GRB2	H3BUF6		0.84	0.82	0
GRB2	E9PAV3	NACA	1.48	1.34	0
GRB2	Q13127	REST	0.61	0.49	0
GRB2	O43242	PSMD3	0	0	0
GRB2	P06748	NPM1	0.6	0.52	0
GRB2	P23458	JAK1	0.48	0.47	0
GRB2	J3KN67		0.48	0.39	0
GRB2	Q99417	MYCBP	0.87	0.86	0
GRB2	Q9BUA3	C11orf84	0.53	0.52	0
GRB2	Q9Y3Y2	CHTOP	0	0	0
GRB2	Q02878	RPL6	0.78	0.6	0
GRB2	Q8N5C8	TAB3	0.4	0.32	0
GRB2	P05109	S100A8	0.64	0.58	0
GRB2	H0Y2W2		0	0	0
GRB2	P19474	TRIM21	0.79	0.77	0
GRB2	P26640	VARS	0	0	0
GRB2	P26641	EEF1G	0.59	0.41	0
GRB2	O15294	OGT	0	0	0
GRB2	O75369	FLNB	0.54	0.3	0
GRB2	P02538	KRT6A	0.61	0.18	0
GRB2	P60709	ACTB	1.26	1.23	0
GRB2	P62841	RPS15	1.15	1.07	0
GRB2	P40763	STAT3	0.44	0.36	0
GRB2	P04181	OAT	0.61	0.6	0
GRB2	Q9BTM1	H2AFJ	0.75	0.62	0
GRB2	P15880	RPS2	1.46	1.44	0
GRB2	Q13347	EIF3I	0.48	0.46	0
GRB2	Q9BVA0	KATNB1	0	0	0
GRB2	P49411	TUFM	0.54	0.49	0
GRB2	P62316	SNRPD2	1.3	1.29	0
GRB2	P62314	SNRPD1	0.63	0.62	0
GRB2	P23588	EIF4B	0.94	0.91	0
GRB2	P35268	RPL22	1.28	1.02	0
GRB2	P07437	TUBB	1.12	1.12	0
GRB2	Q9Y2H1	STK38L	0.84	0.83	0
GRB2	Q66PJ3	ARL6IP4	0	0	0
GRB2	Q9UBS4	DNAJB11	0.46	0.42	0
GRB2	Q8IWI9	MGA	0	0	0
GRB2	P17987	TCP1	0.69	0.48	0
GRB2	Q13283	G3BP1	0.61	0.49	0
GRB2	P42212		0.06	0.02	0
GRB2	P84098	RPL19	1.07	1.03	0
GRB2	Q5RKV6	EXOSC6	0.64	0.62	0
GRB2	P84090	ERH	0.73	0.73	0
GRB2	E9PC52	RBBP7	0.78	0.71	0
GRB2	Q9UNM6	PSMD13	0.42	0.39	0
GRB2	Q5QNW6	HIST2H2BF	1.04	0.5	0
GRB2	Q14257	RCN2	0	0	0
GRB2	O00487	PSMD14	0	0	0
GRB2	P42766	RPL35	1.17	1.13	0
GRB2	P37802	TAGLN2	0	0	0
GRB2	B7Z5C0	DNAJA1	0	0	0
GRB2	P07996	THBS1	0.72	0.68	0
GRB2	P51114	FXR1	1.48	1.34	0
GRB2	Q00610	CLTC	0.38	0.37	0
GRB2	P61313	RPL15	0.66	0.62	0
GRB2	P35813	PPM1A	0.69	0.67	0
GRB2	O00571	DDX3X	0	0	0
GRB2	P09493	TPM1	0	0	0
GRB2	P49458	SRP9	0.65	0.53	0
GRB2	Q13263	TRIM28	0	0	0
GRB2	Q8WWY3	PRPF31	0.81	0.8	0
GRB2	E7EQS8	TET2	0	0	0
GRB2	P22626	HNRNPA2B1	0.91	0.87	0
GRB2	C9J9W2	LASP1	0	0	0
GRB2	P04406	GAPDH	1.72	1.66	0
GRB2	Q96FQ6	S100A16	0.87	0.86	0
GRB2	O95831	AIFM1	0.36	0.24	0
GRB2	Q06830	PRDX1	0.94	0.93	0
GRB2	P55036	PSMD4	0.88	0.61	0
GRB2	P08708	RPS17	0.95	0.67	0
GRB2	Q04695	KRT17	1.11	1.01	0
GRB2	E7EVA0	MAP4	0	0	0
GRB2	Q9Y6Y0	IVNS1ABP	0.77	0.77	0
GRB2	P62701	RPS4X	1.1	0.97	0
GRB2	G8JLB6		1.04	1.04	0
GRB2	F8W6I7		0.75	0.69	0
GRB2	B4DDF4	CNN2	0.52	0.51	0
GRB2	O00231	PSMD11	1.68	1.58	0
GRB2	P47755	CAPZA2	1.48	1.34	0
GRB2	P42677	RPS27	1.21	1.2	0
GRB2	Q9NYF8	BCLAF1	0.78	0.74	0
GRB2	P98175	RBM10	0.79	0.77	0
GRB2	P06733	ENO1	0.77	0.64	0
GRB2	P14678	SNRPB	0.68	0.68	0
GRB2	Q01082	SPTBN1	0.41	0.37	0
GRB2	P50991	CCT4	0.8	0.69	0
GRB2	P46781	RPS9	1.4	1.37	0
GRB2	P26373	RPL13	0.74	0.73	0
GRB2	Q9P2R3	ANKFY1	0.35	0.34	0
GRB2	P11182	DBT	0	0	0
GRB2	Q9UHL4	DPP7	0.58	0.54	0
GRB2	P55884	EIF3B	0.67	0.62	0
GRB2	Q9Y657	SPIN1	0.79	0.78	0
GRB2	Q9C075	KRT23	0	0	0
GRB2	Q13813	SPTAN1	0.35	0.34	0
GRB2	P35221	CTNNA1	1.03	0.94	0
GRB2	P52597	HNRNPF	0	0	0
GRB2	F8VZQ9		0	0	0
GRB2	P62913	RPL11	1.06	1.03	0
GRB2	P31949	S100A11	1.02	0.93	0
GRB2	P62306	SNRPF	0.63	0.58	0
GRB2	Q8NEY8	PPHLN1	0	0	0
GRB2	P04080	CSTB	0.47	0.39	0
GRB2	Q9UBR2	CTSZ	1.48	1.34	0
GRB2	P23396	RPS3	0.96	0.94	0
GRB2	Q70IA6	MOB2	1.07	1.01	0
GRB2	P51571	SSR4	0	0	0
GRB2	P54105	CLNS1A	0.88	0.87	0
GRB2	Q9UJZ1	STOML2	0	0	0
GRB2	P08670	VIM	0.39	0.22	0
GRB2	Q9UPQ9	TNRC6B	0	0	0
GRB2	Q02818	NUCB1	0	0	0
GRB2	B0QYK0	EWSR1	0	0	0
GRB2	E7EQR4	EZR	1.48	1.34	0
GRB2	Q8TA86	RP9	0	0	0
GRB2	P04792	HSPB1	0.99	0.98	0
GRB2	P07900	HSP90AA1	0.99	0.98	0
GRB2	P21333	FLNA	0.65	0.65	0
GRB2	P23246	SFPQ	0.87	0.8	0
GRB2	P55072	VCP	0.3	0.21	0
GRB2	O75688	PPM1B	0.65	0.64	0
GRB2	Q09666	AHNAK	0	0	0
GRB2	P38159	RBMX	0.63	0.48	0
GRB2	Q14766	LTBP1	0.55	0.48	0
GRB2	Q5SWX8	C1orf27	1.04	0.98	0
GRB2	O00268	TAF4	0.29	0.23	0
GRB2	E9PDF6	MYO1B	0	0	0
GRB2	P13647	KRT5	0.5	0.16	0
GRB2	Q9NZ01	TECR	1.32	1.26	0
GRB2	Q15208	STK38	0.73	0.73	0
GRB2	F8WCF6		0	0	0
GRB2	Q96C19	EFHD2	1.48	1.34	0
GRB2	P10809	HSPD1	0.64	0.58	0
GRB2	O14979	HNRNPDL	0.92	0.91	0
GRB2	P98179	RBM3	1.48	1.34	0
GRB2	Q9Y2W1	THRAP3	0.79	0.77	0
GRB2	P07237	P4HB	0.23	0.21	0
GRB2	Q9BWJ5	SF3B5	0	0	0
GRB2	Q9H7D7	WDR26	0	0	0
GRB2	Q9NP64	ZCCHC17	0	0	0
GRB2	Q16543	CDC37	0.53	0.37	0
GRB2	O00232	PSMD12	0	0	0
GRB2	P49368	CCT3	0.92	0.82	0
GRB2	P10515	DLAT	0.67	0.57	0
GRB2	P19012	KRT15	1.36	1.27	0
GRB2	Q14152	EIF3A	0.84	0.82	0
GRB2	P26196	DDX6	0.52	0.51	0
GRB2	P06493	CDK1	0.6	0.43	0
GRB2	P08238	HSP90AB1	1.07	1.07	0
GRB2	J3KSZ0		0	0	0
GRB2	P37108	SRP14	0	0	0
GRB2	P62829	RPL23	1.38	1.38	0
GRB2	B7Z4B8	HNRNPUL1	0	0	0
GRB2	O43318	MAP3K7	0.68	0.68	0
GRB2	P07305	H1F0	0	0	0
GRB2	P51991	HNRNPA3	0	0	0
GRB2	C9J4Z3	RPL37A	0.19	0.15	0
GRB2	P05787	KRT8	1.11	1.06	0
GRB2	P05783	KRT18	1.3	1.24	0
GRB2	Q8TF72	SHROOM3	0.57	0.52	0
GRB2	P62318	SNRPD3	0.89	0.88	0
GRB2	P47914	RPL29	0.6	0.59	0
GRB2	Q9Y4E8	USP15	0.36	0.34	0
GRB2	Q15417	CNN3	0	0	0
GRB2	Q9P1Y5	CAMSAP3	0.92	0.9	0
GRB2	P62081	RPS7	0.82	0.63	0
GRB2	P62241	RPS8	0.93	0.88	0
GRB2	F8W726		0.64	0.58	0
GRB2	P62244	RPS15A	0.85	0.82	0
GRB2	P62249	RPS16	1.06	1.04	0
GRB2	Q08380	LGALS3BP	0.22	0.2	0
GRB2	P12236	SLC25A6	1.04	1.03	0
GRB2	Q9UHD8	2017-09-09	0	0	0
GRB2	P68371	TUBB4B	1.15	1.15	0
GRB2	Q7Z417	NUFIP2	0	0	0
GRB2	P40926	MDH2	0	0	0
GRB2	Q14126	DSG2	0	0	0
GRB2	Q9UJM3	ERRFI1	1.21	1.17	0
GRB2	B1ANR0	PABPC4	0	0	0
GRB2	O43707	ACTN4	0.8	0.41	0
GRB2	Q9NQ92	COPRS	0.89	0.88	0
GRB2	Q14533	KRT81	1.28	1.27	0
GRB2	P05161	ISG15	0	0	0
GRB2	P51665	PSMD7	0	0	0
GRB2	P49327	FASN	0.42	0.39	0
GRB2	H3BR35		0.88	0.8	0
GRB2	P10412	HIST1H1E	0.82	0.82	0
GRB2	P06702	S100A9	0	0	0
GRB2	P62424	RPL7A	0.71	0.67	0
GRB2	P30050	RPL12	0.89	0.88	0
GRB2	E9PK25	CFL1	0.57	0.53	0
GRB2	P11940	PABPC1	1.05	1.03	0
GRB2	Q16875	PFKFB3	0.87	0.81	0
GRB2	P35998	PSMC2	0.94	0.73	0
GRB2	P55795	HNRNPH2	0.89	0.89	0
GRB2	P14618	PKM	0.74	0.74	0
GRB2	P08729	KRT7	1.43	1.39	0
GRB2	B0FLL2	PFKFB2	0.68	0.43	0
GRB2	P42167	TMPO	0.95	0.83	0
GRB2	Q14011	CIRBP	0.75	0.73	0
GRB2	Q15637	SF1	0.88	0.8	0
GRB2	P83731	RPL24	1.24	1.23	0
GRB2	Q9P270	SLAIN2	0.57	0.52	0
GRB2	P28070	PSMB4	0	0	0
GRB2	P19338	NCL	0.92	0.87	0
GRB2	Q96FJ2	DYNLL2	1.72	1.64	0
GRB2	Q96PK6	RBM14-RBM4;RBM14	1.03	0.94	0
GRB2	O15143	ARPC1B	0	0	0
GRB2	O15144	ARPC2	0	0	0
GRB2	A8MWD9		0.73	0.68	0
GRB2	P35908	KRT2	0.64	0.28	0
GRB2	Q7RTV0	PHF5A	1.01	0.95	0
GRB2	P53007	SLC25A1	1.21	1.1	0
GRB2	Q13509		0.53	0.08	0
GRB2	Q9UDY2	TJP2	0.58	0.5	0
GRB2	J3QRS3		0.78	0.78	0
GRB2	Q86U42	PABPN1	0.78	0.71	0
GRB2	O95817	BAG3	0.65	0.63	0
GRB2	C9JZR2	CTNND1	0	0	0
GRB2	P61247	RPS3A	0.84	0.83	0
GRB2	O14744	PRMT5	0.96	0.95	0
GRB2	P35579	MYH9	0.87	0.84	0
GRB2	P09382	LGALS1	1.04	1.02	0
GRB2	E9PNP3	C11orf67	0.58	0.53	0
GRB2	P42025	ACTR1B	1.21	1.17	0
GRB2	P43686	PSMC4	0.44	0.41	0
GRB2	P49207	RPL34	1	0.99	0
GRB2	E5RIT6	RPL26L1	1.02	0.97	0
GRB2	Q9NPE3	NOP10	0	0	0
GRB2	Q15233	NONO	0.48	0.47	0
GRB2	Q12906	ILF3	0	0	0
GRB2	Q12905	ILF2	0	0	0
GRB2	Q12904	AIMP1	0	0	0
GRB2	Q07666	KHDRBS1	0.71	0.61	0
GRB2	E9PKG1	PRMT1	0.51	0.3	0
GRB2	Q01518	CAP1	0	0	0
GRB2	O43390	HNRNPR	1.02	0.74	0
GRB2	O94776	MTA2	0	0	0
GRB2	P23527	HIST1H2BO	1.35	1.14	0
GRB2	Q6QNY1	BLOC1S2	0.77	0.7	0
GRB2	Q9UQ35	SRRM2	0.72	0.7	0
GRB2	Q9BQA1	WDR77	0.79	0.79	0
GRB2	Q13185	CBX3	0	0	0
GRB2	Q00839	HNRNPU	0.31	0.24	0
GRB2	P16615	ATP2A2	0.46	0.42	0
GRB2	E7EW20	MYO6	1.21	1.17	0
GRB2	P49902	NT5C2	0.65	0.62	0
GRB2	Q9BRS2	RIOK1	0.96	0.95	0
GRB2	P62269	RPS18	1.51	1.47	0
GRB2	O95793	STAU1	0	0	0
GRB2	B4E2V5	STOM	0	0	0
GRB2	P08758	ANXA5	0.6	0.57	0
GRB2	P62937	PPIA	0.68	0.52	0
GRB2	Q15654	TRIP6	0	0	0
GRB2	P04350	TUBB4A	1	0.31	0
GRB2	P53999	SUB1	0	0	0
GRB2	Q96DG6	CMBL	0.73	0.68	0
GRB2	Q8NC51	SERBP1	0.8	0.71	0
GRB2	F5H5D3	TUBA1C	0.9	0.9	0
GRB2	P63173	RPL38	1.18	0.96	0
GRB2	O15350	TP73	0.95	0.87	0
GRB2	J3KQN4		0.97	0.96	0
GRB2	P46776	RPL27A	1.1	1.09	0
GRB2	P46777	RPL5	0.72	0.68	0
GRB2	P46778	RPL21	1.19	1.17	0
GRB2	P46779	RPL28	0.78	0.75	0
GRB2	Q8IXB1	DNAJC10	0	0	0
GRB2	O95721	SNAP29	0	0	0
GRB2	P21266	GSTM3	0	0	0
GRB2	P05455	SSB	0	0	0
GRB2	P11021	HSPA5	1.52	1.45	0
GRB2	P84103	SRSF3	0.66	0.62	0
GRB2	B5MDF5	RAN	0	0	0
GRB2	Q8ND56	LSM14A	0.64	0.61	0

## Sheet: GRB2_PV+
BAIT	PREY	GENE	FC_A	FC_B	SAINT		Legend:
GRB2	O00401	WASL	12.61	11.95	1.0		No treatment
GRB2	P27986	PIK3R1	79.66	74.07	1.0		PV+
GRB2	P04626	ERBB2	21.59	19.62	1.0		Both
GRB2	P62993	GRB2	127.77	118.9	1.0		Bait
GRB2	Q9UQC2	GAB2	97.21	92.08	1.0
GRB2	Q92569	PIK3R3	29.05	25.1	1.0
GRB2	P61981	YWHAG	18.49	17.5	1.0
GRB2	P00533	EGFR	29.26	28.69	1.0
GRB2	Q9H706	GAREM	30.29	29.09	1.0
GRB2	Q6ZV73	FGD6	15.0	12.66	1.0
GRB2	Q12774	ARHGEF5	597.74	594.94	1.0
GRB2	P27348	YWHAQ	22.68	21.73	1.0
GRB2	Q06124	PTPN11	401.53	401.36	1.0
GRB2	G9K389	YWHAE	17.82	16.64	1.0
GRB2	O95292	VAPB	12.93	12.55	1.0
GRB2	O95297	MPZL1	44.63	43.03	1.0
GRB2	Q8TF74	WIPF2	50.98	49.08	1.0
GRB2	Q9UGK3	STAP2	23.57	18.73	1.0
GRB2	Q13191	CBLB	41.44	26.96	1.0
GRB2	Q8WU20	FRS2	9.2	9.05	1.0
GRB2	P42338	PIK3CB	80.58	76.73	1.0
GRB2	P42336	PIK3CA	83.46	82.22	1.0
GRB2	P29353	SHC1	236.7	236.67	1.0
GRB2	O00459	PIK3R2	137.28	132.55	1.0
GRB2	P11274	BCR	428.24	412.32	1.0
GRB2	Q9Y4H2	IRS2	12.03	8.51	0.99
GRB2	B7ZKT6	SOS2	14.34	11.21	0.97
GRB2	Q05655	PRKCD	4.87	4.52	0.97
GRB2	P23469	PTPRE	10.02	5.68	0.67
GRB2	Q13480	GAB1	70.86	21.43	0.67
GRB2	P50570	DNM2	36.99	17.07	0.67
GRB2	Q99952	PTPN18	6.35	5.08	0.67
GRB2	Q05209	PTPN12	6.4	4.35	0.67
GRB2	E9PFW3	AP2M1	6.11	4.21	0.67
GRB2	Q9P0L0	VAPA	8.5	6.32	0.67
GRB2	P31947	SFN	9.41	5.7	0.67
GRB2	Q6ICN0	GRB2	598.44	91.54	0.67
GRB2	B9EGR7	ARHGEF5	309.79	59.0	0.67
GRB2	G5E9C8	SOS1	23.48	13.31	0.67
GRB2	Q96RF0	SNX18	36.42	14.28	0.67
GRB2	P29350	PTPN6	5.91	4.05	0.67
GRB2	K7EJT8		6.99	5.26	0.66
GRB2	Q9H939	PSTPIP2	5.38	4.33	0.66
GRB2	C9JCH2	PTPRH	2.96	2.47	0.64
GRB2	Q5T5P2	KIAA1217	3.1	3.04	0.63
GRB2	F8WA47		2.72	2.31	0.63
GRB2	Q14451	GRB7	6.02	5.81	0.6
GRB2	P18085	ARF4	3.63	2.48	0.51
GRB2	H0YC11		2.78	2.18	0.33
GRB2	A2ABL0	DDR1	2.84	1.87	0.33
GRB2	B3KM36		2.53	1.78	0.33
GRB2	H7C5W9		3.65	2.08	0.33
GRB2	B4E065		66.95	5.84	0.33
GRB2	B5MCT8	RPS9	3.01	1.91	0.33
GRB2	Q8TF42	UBASH3B	2.11	1.63	0.33
GRB2	Q5U0C9		2.84	1.87	0.33
GRB2	O95782	AP2A1	1.92	1.56	0.33
GRB2	Q00325	SLC25A3	2.33	1.71	0.33
GRB2	H0Y6Z7		3.45	2.03	0.33
GRB2	Q5T197	DCST1	2.77	1.85	0.33
GRB2	P07237	P4HB	1.43	0.85	0.31
GRB2	Q96RV5	PHGDH	1.74	1.48	0.3
GRB2	Q09666	AHNAK	1.74	1.48	0.3
GRB2	C9JSR1	MTMR14	1.61	1.42	0.3
GRB2	P62847	RPS24	2.75	1.91	0.26
GRB2	Q99623	PHB2	2.41	1.07	0.21
GRB2	Q495Y4	RHBDL3	2.32	1.94	0.18
GRB2	P30041	PRDX6	2.58	2.31	0.14
GRB2	P35268	RPL22	1.69	1.61	0.13
GRB2	B5BTY4		2.13	1.8	0.12
GRB2	Q8WUH6	C12orf23	1.33	1.03	0.09
GRB2	P60866	RPS20	1.75	1.53	0.09
GRB2	B4DTG2	EEF1G	1.58	0.98	0.08
GRB2	P07900	HSP90AA1	4.35	3.84	0.07
GRB2	C9J1V9	EEF1E1	1.36	1.15	0.03
GRB2	Q13347	EIF3I	1.08	0.88	0.03
GRB2	Q9UBR2	CTSZ	0.98	0.83	0.03
GRB2	B0QYK0	EWSR1	1.29	1.05	0.03
GRB2	A6PVX3	PSMD4	1.32	1.1	0.02
GRB2	P62917	RPL8	1.11	0.74	0.02
GRB2	P63104	YWHAZ	3.0	2.82	0.01
GRB2	P62314	SNRPD1	2.14	0.48	0.01
GRB2	P49368	CCT3	1.7	1.37	0.01
GRB2	P68363	TUBA1B	0.92	0.89	0.0
GRB2	Q15942	ZYX	0.7	0.66	0.0
GRB2	B3KX90		1.31	1.24	0.0
GRB2	Q9Y3U8	RPL36	0.62	0.47	0.0
GRB2	B1AHD1	NHP2L1	0.0	0.0	0.0
GRB2	P40227	CCT6A	0.0	0.0	0.0
GRB2	P53999	SUB1	0.0	0.0	0.0
GRB2	Q8WZ42	TTN	0.0	0.0	0.0
GRB2	B3KPC7		0.8	0.75	0.0
GRB2	H3BUH7		1.2	0.8	0.0
GRB2	P61978	HNRNPK	0.81	0.76	0.0
GRB2	P55010	EIF5	0.65	0.6	0.0
GRB2	Q14247	CTTN	0.86	0.85	0.0
GRB2	F8WF69		0.0	0.0	0.0
GRB2	P00761		1.14	1.13	0.0
GRB2	B7Z2R8		1.2	0.9	0.0
GRB2	P23458	JAK1	1.14	0.85	0.0
GRB2	Q13200	PSMD2	0.9	0.63	0.0
GRB2	B2REA7	RPL36A	0.93	0.76	0.0
GRB2	P07910	HNRNPC	0.18	0.17	0.0
GRB2	J3KMX5		0.76	0.58	0.0
GRB2	P0C0S5	H2AFZ	0.38	0.37	0.0
GRB2	P30044	PRDX5	0.86	0.73	0.0
GRB2	K7EQJ5		0.88	0.77	0.0
GRB2	K7ENL3		1.49	0.75	0.0
GRB2	P02545	LMNA	1.38	1.11	0.0
GRB2	Q01804	OTUD4	0.92	0.85	0.0
GRB2	F8VPV9		0.0	0.0	0.0
GRB2	P02769		0.53	0.13	0.0
GRB2	P05386	RPLP1	0.39	0.32	0.0
GRB2	P05387	RPLP2	0.8	0.64	0.0
GRB2	P78347	GTF2I	0.0	0.0	0.0
GRB2	P05388	RPLP0	0.82	0.67	0.0
GRB2	Q15750	TAB1	0.54	0.37	0.0
GRB2	Q7Z7K6	CENPV	0.0	0.0	0.0
GRB2	J3KTE4		0.7	0.51	0.0
GRB2	P20618	PSMB1	0.0	0.0	0.0
GRB2	P62280	RPS11	1.17	0.68	0.0
GRB2	P67809	YBX1	0.57	0.54	0.0
GRB2	P25789	PSMA4	0.63	0.52	0.0
GRB2	O15397	IPO8	1.41	0.86	0.0
GRB2	Q15365	PCBP1	0.25	0.24	0.0
GRB2	B5ME19	EIF3CL	0.0	0.0	0.0
GRB2	E9PCY7	HNRNPH1	1.2	1.11	0.0
GRB2	D6R9P3	HNRNPAB	1.14	0.98	0.0
GRB2	P62753	RPS6	1.69	1.36	0.0
GRB2	Q92833	JARID2	0.0	0.0	0.0
GRB2	E7EMB3	CALM2	0.43	0.29	0.0
GRB2	P17931	LGALS3	0.82	0.37	0.0
GRB2	P68104	EEF1A1	0.99	0.17	0.0
GRB2	P27635	RPL10	0.47	0.34	0.0
GRB2	A8CGI3	NAP1L4	1.31	1.24	0.0
GRB2	P11142	HSPA8	1.43	1.33	0.0
GRB2	Q03393	PTS	0.87	0.74	0.0
GRB2	Q99865	SPIN2A	0.98	0.9	0.0
GRB2	P48643	CCT5	0.28	0.21	0.0
GRB2	Q71DI3	HIST2H3A;HIST2H3C;HIST2H3D	0.0	0.0	0.0
GRB2	K7EKJ7		0.0	0.0	0.0
GRB2	Q13151	HNRNPA0	0.0	0.0	0.0
GRB2	P62891	RPL39	0.41	0.39	0.0
GRB2	P62266	RPS23	1.03	1.0	0.0
GRB2	Q9H3D4	TP63	0.51	0.06	0.0
GRB2	P62269	RPS18	0.63	0.41	0.0
GRB2	Q92522	H1FX	0.0	0.0	0.0
GRB2	Q13127	REST	0.83	0.56	0.0
GRB2	O43790	KRT86	1.3	1.03	0.0
GRB2	H0YMU9		0.52	0.46	0.0
GRB2	Q99417	MYCBP	0.66	0.63	0.0
GRB2	Q562R1	ACTBL2	1.35	0.73	0.0
GRB2	Q9BUA3	C11orf84	0.87	0.83	0.0
GRB2	Q9Y3Y2	CHTOP	0.84	0.74	0.0
GRB2	Q02878	RPL6	1.12	1.02	0.0
GRB2	Q8N5C8	TAB3	0.72	0.68	0.0
GRB2	E9PS23	CFL1	0.84	0.83	0.0
GRB2	J3QQM1		0.64	0.52	0.0
GRB2	P05109	S100A8	0.75	0.6	0.0
GRB2	O60825	PFKFB2	1.15	0.92	0.0
GRB2	P61513	RPL37A	0.58	0.35	0.0
GRB2	C9JBV2	KCNT1	0.0	0.0	0.0
GRB2	Q0VAS5		0.2	0.15	0.0
GRB2	Q96RL7	VPS13A	0.0	0.0	0.0
GRB2	Q99460	PSMD1	0.98	0.9	0.0
GRB2	O75369	FLNB	0.31	0.16	0.0
GRB2	H0Y2X5		0.98	0.9	0.0
GRB2	P60709	ACTB	0.92	0.88	0.0
GRB2	P02533	KRT14	0.0	0.0	0.0
GRB2	P52907	CAPZA1	0.6	0.54	0.0
GRB2	P04264	KRT1	0.56	0.17	0.0
GRB2	Q8WXY3	DST;MACF1	0.0	0.0	0.0
GRB2	P15880	RPS2	1.47	1.07	0.0
GRB2	Q15645	TRIP13	1.3	0.91	0.0
GRB2	Q9BVA0	KATNB1	1.23	1.08	0.0
GRB2	Q9Y6Y0	IVNS1ABP	0.6	0.48	0.0
GRB2	P49411	TUFM	1.35	0.8	0.0
GRB2	P62316	SNRPD2	1.18	1.09	0.0
GRB2	P23588	EIF4B	1.38	1.34	0.0
GRB2	Q70IA6	MOB2	0.79	0.75	0.0
GRB2	P07437	TUBB	0.86	0.83	0.0
GRB2	Q9Y2H1	STK38L	0.79	0.69	0.0
GRB2	D3DS96	BAZ1A	0.64	0.56	0.0
GRB2	I3L2C5		0.0	0.0	0.0
GRB2	P06310		0.0	0.0	0.0
GRB2	Q96HS1	PGAM5	1.05	0.67	0.0
GRB2	D6R9A6	HMGB2	0.59	0.54	0.0
GRB2	P42212		0.01	0.0	0.0
GRB2	Q6ZS30	NBEAL1	1.06	1.0	0.0
GRB2	Q562V5		0.0	0.0	0.0
GRB2	P06703	S100A6	0.0	0.0	0.0
GRB2	P06702	S100A9	0.61	0.49	0.0
GRB2	Q05707	COL14A1	1.06	0.89	0.0
GRB2	P04004	SEBOX;VTN	0.0	0.0	0.0
GRB2	Q9UHB6	LIMA1	0.24	0.21	0.0
GRB2	E9PMS6	LMO7	1.19	1.16	0.0
GRB2	B4DID0	RANBP10	0.0	0.0	0.0
GRB2	H0YHU6		1.14	0.64	0.0
GRB2	P05141	SLC25A5	0.8	0.59	0.0
GRB2	Q9UHD8	2015-09-09	0.75	0.69	0.0
GRB2	P37802	TAGLN2	0.0	0.0	0.0
GRB2	H3BPE7		0.49	0.4	0.0
GRB2	Q9NPE3	NOP10	0.0	0.0	0.0
GRB2	Q8IWP6		1.07	0.36	0.0
GRB2	Q9C002	C15orf48	0.0	0.0	0.0
GRB2	Q00610	CLTC	0.57	0.42	0.0
GRB2	P35813	PPM1A	1.3	1.29	0.0
GRB2	P14866	HNRNPL	0.88	0.8	0.0
GRB2	H7C4A7		1.15	0.23	0.0
GRB2	Q8WWY3	PRPF31	0.79	0.67	0.0
GRB2	J3QRC4		0.44	0.3	0.0
GRB2	P33778	HIST1H2BB	0.2	0.18	0.0
GRB2	P61163	ACTR1A	0.0	0.0	0.0
GRB2	P22626	HNRNPA2B1	0.3	0.24	0.0
GRB2	Q96BS4	FBL	0.0	0.0	0.0
GRB2	P16989	YBX3	0.72	0.54	0.0
GRB2	P04406	GAPDH	1.24	0.99	0.0
GRB2	Q96FQ6	S100A16	0.99	0.89	0.0
GRB2	B4DP04		0.0	0.0	0.0
GRB2	P29692	EEF1D	0.38	0.36	0.0
GRB2	Q06830	PRDX1	1.25	1.2	0.0
GRB2	P17096	HMGA1	0.23	0.18	0.0
GRB2	P02765	AHSG	0.0	0.0	0.0
GRB2	K7EJ53		1.29	0.38	0.0
GRB2	P01605		0.59	0.48	0.0
GRB2	Q04695	KRT17	0.67	0.64	0.0
GRB2	P38646	HSPA9	1.28	1.2	0.0
GRB2	O60506	SYNCRIP	0.68	0.56	0.0
GRB2	F5H6E2	MYO1C	0.66	0.54	0.0
GRB2	P62701	RPS4X	1.69	1.4	0.0
GRB2	P24534	EEF1B2	0.91	0.78	0.0
GRB2	D9ZNA4		0.0	0.0	0.0
GRB2	P62273	RPS29	0.0	0.0	0.0
GRB2	Q9H3K6	BOLA2B;BOLA2	0.75	0.69	0.0
GRB2	F8W6I7		0.48	0.47	0.0
GRB2	P47914	RPL29	0.8	0.7	0.0
GRB2	B4DDF4	CNN2	0.75	0.69	0.0
GRB2	P47756	CAPZB	0.41	0.39	0.0
GRB2	P47755	CAPZA2	0.79	0.74	0.0
GRB2	Q9NYF8	BCLAF1	0.76	0.76	0.0
GRB2	H6VRG2		1.39	0.42	0.0
GRB2	C9IZE4	PSMD6	0.0	0.0	0.0
GRB2	P14174	MIF	0.47	0.41	0.0
GRB2	Q5SSJ5	HP1BP3	0.0	0.0	0.0
GRB2	B4E3C3		0.4	0.39	0.0
GRB2	Q01082	SPTBN1	0.0	0.0	0.0
GRB2	P25398	RPS12	0.86	0.49	0.0
GRB2	P26373	RPL13	0.62	0.53	0.0
GRB2	B3KST9		1.04	0.91	0.0
GRB2	Q5JPK0		0.88	0.58	0.0
GRB2	P05114	HMGN1	0.0	0.0	0.0
GRB2	D6RG13	RPS3A	0.78	0.35	0.0
GRB2	D6RC06	HINT1	0.6	0.55	0.0
GRB2	A8K486		1.49	1.43	0.0
GRB2	Q9UHL4	DPP7	0.6	0.55	0.0
GRB2	P20700	LMNB1	1.44	1.32	0.0
GRB2	I3L3P7		0.9	0.36	0.0
GRB2	P01616		0.61	0.57	0.0
GRB2	G3V3G8		0.0	0.0	0.0
GRB2	E9PKN5	RDX	0.0	0.0	0.0
GRB2	P07737	PFN1	0.6	0.55	0.0
GRB2	P62851	RPS25	0.51	0.44	0.0
GRB2	P08107	HSPA1A;HSPA1B	2.36	2.24	0.0
GRB2	Q8WYN9	RPS27A	0.0	0.0	0.0
GRB2	P62854	RPS26	0.0	0.0	0.0
GRB2	Q93077	HIST1H2AC	0.0	0.0	0.0
GRB2	B4DRD7	PCBP2	0.45	0.42	0.0
GRB2	F6SA91		0.98	0.9	0.0
GRB2	P05204	HMGN2	0.0	0.0	0.0
GRB2	P62913	RPL11	0.83	0.65	0.0
GRB2	P31946	YWHAB	2.28	2.18	0.0
GRB2	Q9BQA1	WDR77	1.6	1.54	0.0
GRB2	B3KVR1	SNRPN	0.98	0.97	0.0
GRB2	Q86V81	ALYREF	0.0	0.0	0.0
GRB2	P02795	MT2A	0.0	0.0	0.0
GRB2	P23396	RPS3	0.94	0.64	0.0
GRB2	Q5W0B1	RNF219	1.18	1.09	0.0
GRB2	Q6LDX7	TPM3	0.74	0.65	0.0
GRB2	B4DJP7	SNRPD3	1.08	1.08	0.0
GRB2	K7EQQ3		0.8	0.41	0.0
GRB2	P54105	CLNS1A	1.25	1.21	0.0
GRB2	E9PAX8	PPHLN1	0.98	0.9	0.0
GRB2	P08670	VIM	0.0	0.0	0.0
GRB2	J3KQE0		0.77	0.66	0.0
GRB2	F5GZK5	CCT7	0.89	0.73	0.0
GRB2	P04792	HSPB1	0.5	0.49	0.0
GRB2	Q9NYL9	TMOD3	0.87	0.84	0.0
GRB2	P21333	FLNA	0.78	0.76	0.0
GRB2	P23246	SFPQ	0.68	0.65	0.0
GRB2	F8W6L6		0.64	0.21	0.0
GRB2	P28161	GSTM2	0.0	0.0	0.0
GRB2	P55072	VCP	0.83	0.57	0.0
GRB2	Q7Z3D7		1.3	0.4	0.0
GRB2	O75688	PPM1B	1.22	1.21	0.0
GRB2	J3KQ06		0.98	0.9	0.0
GRB2	C9J521	TP73	0.17	0.14	0.0
GRB2	P38159	RBMX	0.29	0.25	0.0
GRB2	Q9NP29		0.7	0.46	0.0
GRB2	Q14764	MVP	0.49	0.39	0.0
GRB2	Q14766	LTBP1	0.31	0.19	0.0
GRB2	Q5VTE0		0.87	0.82	0.0
GRB2	Q5SWX8	C1orf27	0.84	0.67	0.0
GRB2	O00268	TAF4	1.45	0.9	0.0
GRB2	J3KRX5		0.73	0.49	0.0
GRB2	E9PDF6	MYO1B	0.19	0.17	0.0
GRB2	P13645	KRT10	0.19	0.15	0.0
GRB2	P13647	KRT5	0.53	0.33	0.0
GRB2	F8VQ10		0.56	0.28	0.0
GRB2	B2R5W3		0.0	0.0	0.0
GRB2	B4DEM7	CCT8	0.58	0.53	0.0
GRB2	A3F6K0		0.27	0.26	0.0
GRB2	F8WCF6		0.0	0.0	0.0
GRB2	Q68DL7	C18orf63	0.0	0.0	0.0
GRB2	Q96C19	EFHD2	0.0	0.0	0.0
GRB2	B4DLR3	HNRNPU	0.0	0.0	0.0
GRB2	P10809	HSPD1	0.75	0.69	0.0
GRB2	Q9H8S9	MOB1A	0.86	0.66	0.0
GRB2	D6RGJ4	G3BP2	0.44	0.41	0.0
GRB2	A6NG51	SPTAN1	0.95	0.77	0.0
GRB2	Q9Y2W1	THRAP3	0.99	0.99	0.0
GRB2	Q96S66	CLCC1	0.6	0.33	0.0
GRB2	Q9H7D7	WDR26	0.0	0.0	0.0
GRB2	Q16543	CDC37	0.91	0.85	0.0
GRB2	P19012	KRT15	0.88	0.86	0.0
GRB2	Q7Z5P9		1.31	1.24	0.0
GRB2	P06493	CDK1	1.35	0.89	0.0
GRB2	Q68CN4		0.39	0.33	0.0
GRB2	P18754	RCC1	0.0	0.0	0.0
GRB2	P08238	HSP90AB1	1.38	1.19	0.0
GRB2	Q05D20		0.87	0.44	0.0
GRB2	P62829	RPL23	0.6	0.58	0.0
GRB2	H0YBB9		1.13	0.87	0.0
GRB2	O43318	MAP3K7	0.5	0.4	0.0
GRB2	H0YLA2		0.0	0.0	0.0
GRB2	P07305	H1F0	0.3	0.29	0.0
GRB2	F5GX11	PSMA1	0.0	0.0	0.0
GRB2	P51991	HNRNPA3	0.0	0.0	0.0
GRB2	F8VZR2		0.71	0.68	0.0
GRB2	P05787	KRT8	0.69	0.68	0.0
GRB2	P05783	KRT18	0.83	0.81	0.0
GRB2	Q96FV9	THOC1	0.0	0.0	0.0
GRB2	Q8TF72	SHROOM3	1.43	1.13	0.0
GRB2	P50914	RPL14	0.0	0.0	0.0
GRB2	Q5JUE9	RAPGEF1	0.54	0.44	0.0
GRB2	Q4VB24		0.17	0.07	0.0
GRB2	A4D286		0.0	0.0	0.0
GRB2	A8MUB1	TUBA4A	0.88	0.81	0.0
GRB2	Q5T6U8	HMGA1	0.52	0.46	0.0
GRB2	P35232	PHB	0.5	0.46	0.0
GRB2	F8WDG2		0.0	0.0	0.0
GRB2	O14896	IRF6	0.6	0.36	0.0
GRB2	B4DKT5		0.0	0.0	0.0
GRB2	F8VVL1		0.55	0.52	0.0
GRB2	Q9P1Y5	CAMSAP3	1.54	1.19	0.0
GRB2	F8W727		0.75	0.64	0.0
GRB2	P17987	TCP1	0.58	0.51	0.0
GRB2	P62249	RPS16	1.09	1.05	0.0
GRB2	P12236	SLC25A6	0.86	0.23	0.0
GRB2	P42766	RPL35	0.66	0.63	0.0
GRB2	P68371	TUBB4B	0.68	0.07	0.0
GRB2	I0CE67		0.0	0.0	0.0
GRB2	P28070	PSMB4	0.0	0.0	0.0
GRB2	P28072	PSMB6	0.0	0.0	0.0
GRB2	A8MUS3	RPL23A	1.05	0.88	0.0
GRB2	P16401	HIST1H1B	0.7	0.59	0.0
GRB2	P16403	HIST1H1C	0.39	0.39	0.0
GRB2	B1ANR0	PABPC4	0.0	0.0	0.0
GRB2	O43707	ACTN4	0.34	0.32	0.0
GRB2	B3KY79		0.69	0.24	0.0
GRB2	Q9NQ92	COPRS	1.12	1.06	0.0
GRB2	Q8NC51	SERBP1	0.0	0.0	0.0
GRB2	Q9ULC4	MCTS1	0.0	0.0	0.0
GRB2	B7Z403	GLOD4	0.46	0.39	0.0
GRB2	Q8IWY7	TTBK2	0.0	0.0	0.0
GRB2	P49327	FASN	0.0	0.0	0.0
GRB2	H3BR35		0.0	0.0	0.0
GRB2	P84090	ERH	1.25	1.2	0.0
GRB2	P62424	RPL7A	0.8	0.71	0.0
GRB2	P30050	RPL12	0.68	0.62	0.0
GRB2	P11940	PABPC1	1.09	0.95	0.0
GRB2	Q16875	PFKFB3	1.03	0.92	0.0
GRB2	Q9UMY1	NOL7	0.0	0.0	0.0
GRB2	P35998	PSMC2	0.7	0.54	0.0
GRB2	P55795	HNRNPH2	0.95	0.46	0.0
GRB2	P14618	PKM	0.39	0.35	0.0
GRB2	B7ZBM3	FOXP4	0.71	0.68	0.0
GRB2	H0YCL3		0.61	0.58	0.0
GRB2	P42167	TMPO	0.94	0.83	0.0
GRB2	Q14011	CIRBP	1.02	0.48	0.0
GRB2	P62906	RPL10A	0.81	0.46	0.0
GRB2	P83731	RPL24	0.74	0.48	0.0
GRB2	P78371	CCT2	0.54	0.5	0.0
GRB2	Q9P270	SLAIN2	0.54	0.51	0.0
GRB2	P62861	FAU	1.17	1.14	0.0
GRB2	P40926	MDH2	0.0	0.0	0.0
GRB2	P19338	NCL	0.39	0.24	0.0
GRB2	P63241	EIF5A	0.56	0.4	0.0
GRB2	Q96PK6	RBM14-RBM4;RBM14	0.0	0.0	0.0
GRB2	Q9BQE3	TUBA1C	1.01	0.96	0.0
GRB2	O15143	ARPC1B	0.92	0.68	0.0
GRB2	O15145	ARPC3	0.95	0.94	0.0
GRB2	B3KRS5	HDAC2	0.0	0.0	0.0
GRB2	Q9NZB2	FAM120A	0.64	0.52	0.0
GRB2	Q7RTV0	PHF5A	0.0	0.0	0.0
GRB2	Q9H792	PEAK1	1.31	1.24	0.0
GRB2	A6NE09	RPSAP58	0.93	0.88	0.0
GRB2	P39019	RPS19	0.0	0.0	0.0
GRB2	O75449	KATNA1	0.58	0.47	0.0
GRB2	P60228	EIF3E	1.04	0.69	0.0
GRB2	Q13509		0.0	0.0	0.0
GRB2	B4E2V5	STOM	0.57	0.46	0.0
GRB2	B7Z6N2		0.0	0.0	0.0
GRB2	J3QRS3		0.58	0.51	0.0
GRB2	B4DW52	ACTB	1.37	0.44	0.0
GRB2	F2Z2U8	MYH14	0.31	0.13	0.0
GRB2	Q96BI3	APH1A	0.54	0.27	0.0
GRB2	P78324	SIRPA	1.44	1.32	0.0
GRB2	Q5TG37	DMAP1	0.0	0.0	0.0
GRB2	F5H012	TRIM21	1.32	1.31	0.0
GRB2	O14744	PRMT5	1.34	1.34	0.0
GRB2	P35579	MYH9	0.64	0.58	0.0
GRB2	P09382	LGALS1	0.74	0.68	0.0
GRB2	H0YA96		1.08	0.58	0.0
GRB2	P62888	RPL30	1.27	1.11	0.0
GRB2	Q03135	CAV1	0.67	0.59	0.0
GRB2	P43686	PSMC4	0.93	0.76	0.0
GRB2	O60884	DNAJA2	0.0	0.0	0.0
GRB2	P49207	RPL34	0.79	0.6	0.0
GRB2	E4W6B6		1.16	1.0	0.0
GRB2	B3KVF5		0.84	0.36	0.0
GRB2	Q15233	NONO	0.61	0.43	0.0
GRB2	P06756	ITGAV	0.0	0.0	0.0
GRB2	B7Z6C3		0.0	0.0	0.0
GRB2	P62263	RPS14	0.66	0.59	0.0
GRB2	Q07666	KHDRBS1	1.13	0.67	0.0
GRB2	Q01518	CAP1	0.0	0.0	0.0
GRB2	Q96QV6	HIST1H2AA	0.39	0.22	0.0
GRB2	Q6QNY1	BLOC1S2	1.6	1.0	0.0
GRB2	Q9Y657	SPIN1	0.93	0.88	0.0
GRB2	E1B2D1		0.0	0.0	0.0
GRB2	Q9H7C9	AAMDC	0.0	0.0	0.0
GRB2	E7EW20	MYO6	0.0	0.0	0.0
GRB2	P49902	NT5C2	1.11	0.95	0.0
GRB2	Q9BRS2	RIOK1	0.95	0.9	0.0
GRB2	L0R5A1		0.97	0.48	0.0
GRB2	Q9Y5G5	PCDHGA8	0.0	0.0	0.0
GRB2	P57058	HUNK	0.7	0.66	0.0
GRB2	Q6NSG7		0.0	0.0	0.0
GRB2	A8K529		1.04	0.91	0.0
GRB2	P78386	KRT85	1.21	1.13	0.0
GRB2	P04350	TUBB4A	0.67	0.08	0.0
GRB2	Q15651	HMGN3	0.0	0.0	0.0
GRB2	B4DRU6		0.35	0.16	0.0
GRB2	B7Z6Z4	MYL6	0.7	0.44	0.0
GRB2	Q9NY12	GAR1	0.0	0.0	0.0
GRB2	P08729	KRT7	0.8	0.78	0.0
GRB2	P63173	RPL38	0.72	0.61	0.0
GRB2	F1C630	C17orf57	0.0	0.0	0.0
GRB2	B7Z965		0.0	0.0	0.0
GRB2	P46776	RPL27A	0.86	0.74	0.0
GRB2	P46777	RPL5	0.86	0.49	0.0
GRB2	P46778	RPL21	1.1	0.63	0.0
GRB2	P46779	RPL28	0.37	0.36	0.0
GRB2	Q8WXF1	PSPC1	0.7	0.62	0.0
GRB2	Q14978	NOLC1	0.0	0.0	0.0
GRB2	P11021	HSPA5	1.29	1.04	0.0
GRB2	Q8ND56	LSM14A	0.0	0.0	0.0
